# Supplementary material for: Surveying Potential Vectors of Apple Proliferation Phytoplasma: Faunistic Analysis and Infection Status of Selected Auchenorrhyncha Species
Source: Insects. 2020 Dec 26;12(1):12. doi: 10.3390/insects12010012 (PMC7823550; doi:10.3390/insects12010012)
Supplement: Supplementary file 1 [file insects-12-00012-s001.zip]

Archive with 1 entries (1 files):
- insects-1048758-supplementary.xlsx
