# Supplementary material for: Surveying Potential Vectors of Apple Proliferation Phytoplasma: Faunistic Analysis and Infection Status of Selected Auchenorrhyncha Species
Source: Insects. 2020 Dec 26;12(1):12. doi: 10.3390/insects12010012 (PMC7823550; doi:10.3390/insects12010012)
Supplement: Supplementary file 1 [file insects-12-00012-s001.zip › insects-1048758-supplementary.xlsx]

## Sheet: Table S1
	Table S1: Characteristics of the Auchenorrhyncha collection sites. The climate zone 1 is characterised by relatively warm temperatures and less precipitation than climate zone 1 [1,2].
n	SITE	Valley	Farming	Cultivar	Elevation [m.a.s.l.]	Coordinates [°, N]	Coordinates [°, E]	Climate Zone
1	SCH	Val Venosta	insecticide-free	'Golden Delicious'	900	46.657659	10.577335	2
2	EY1	Val Venosta	conventional	'Golden Delicious'	900	46.630536	10.634565	2
3	EY2	Val Venosta	organic	'Golden Delicious'	900	46.629361	10.654882	2
4	LAA	Val Venosta	conventional	'Golden Delicious'	900	46.617113	10.71488	2
5	KOR	Val Venosta	conventional	'Golden Delicious'	900	46.629334	10.745025	2
6	SCL	Val Venosta	conventional	'Gala'	700	46.620124	10.79928	2
7	GOL	Val Venosta	conventional	'Golden Delicious'	700	46.618487	10.808258	2
8	LAT	Val Venosta	conventional	'Golden Delicious'	650	46.606275	10.831569	2
9	TAR	Val Venosta	insecticide-free	'Golden Delicious'	800	46.611963	10.89027	2
10	KAS	Val Venosta	conventional	'Golden Delicious'	650	46.6243	10.897308	2
11	TSC	Val Venosta	conventional	'Golden Delicious'	600	46.637501	10.931318	2
12	NAT	Val Venosta	conventional	'Gala'	600	46.63879	11.002255	2
13	NA2	Val Venosta	conventional	'Golden Delicious'	600	46.658178	11.024274	2
14	PLA	Val Venosta	conventional	'Golden Delicious'	550	46.650257	11.037999	2
15	PAR	Val Venosta	conventional	'Golden Delicious'	650	46.681952	11.069166	1
16	TOL	Val Venosta	conventional	'Golden Delicious'	650	46.676477	11.068381	1
17	MIT	Burgraviato	conventional	'Gala'	450	46.682994	11.107427	1
18	ALG	Burgraviato	conventional	'Gala'	350	46.672175	11.137174	1
19	GRA	Burgraviato	conventional	'Gala'	350	46.683255	11.140264	1
20	DTI	Burgraviato	conventional	'Gala'	700	46.699164	11.15446	1
21	RIF	Burgraviato	conventional	'Golden Delicious'	500	46.699772	11.179915	1
22	TIA	Burgraviato	conventional	'Gala'	400	46.688249	11.17352	1
23	TIK	Burgraviato	conventional	'Golden Delicious'	400	46.679853	11.17352	1
24	OB1	Burgraviato	conventional	'Golden Delicious'	400	46.682323	11.178261	1
25	OB2	Burgraviato	conventional	'Golden Delicious'	400	46.67859	11.182734	1
26	MER	Burgraviato	conventional	'Golden Delicious'	300	46.653851	11.177777	1
27	SC1	Burgraviato	conventional	'Gala'	600	46.689395	11.191232	1
28	SC2	Burgraviato	conventional	'Golden Delicious'	650	46.676538	11.197909	1
29	SC3	Burgraviato	conventional	'Golden Delicious'	650	46.686921	11.198136	1
30	MA1	Burgraviato	conventional	'Golden Delicious'	300	46.644695	11.143432	1
31	MA2	Burgraviato	conventional	'Golden Delicious'	350	46.647199	11.143679	1
32	MA3	Burgraviato	conventional	'Golden Delicious'	400	46.651712	11.138071	1
33	MA4	Burgraviato	conventional	'Golden Delicious'	450	46.650054	11.136713	1
34	TS1	Burgraviato	conventional	'Gala'	450	46.627427	11.137516	1
35	TS2	Burgraviato	conventional	'Golden Delicious'	400	46.626491	11.138599	1
36	TS3	Burgraviato	conventional	'Golden Delicious'	350	46.625895	11.140672	1
37	TS4	Burgraviato	conventional	'Golden Delicious'	300	46.624665	11.145035	1
38	TS5	Burgraviato	organic	'Gala'	300	46.625071	11.149663	1
39	LA1	Burgraviato	conventional	'Golden Delicious'	300	46.624566	11.158074	1
40	LA2	Burgraviato	conventional	'Gala'	300	46.60566	11.172286	1
41	NON	Burgraviato	conventional	'Gala'	250	46.597541	11.182721	1
42	VO1	Burgraviato	conventional	'Gala'	600	46.598598	11.142103	1
43	VO2	Burgraviato	conventional	'Golden Delicious'	700	46.591898	11.151089	1
44	NAR	Burgraviato	conventional	'Golden Delicious'	700	46.576625	11.159448	1
45	TIR	Burgraviato	conventional	'Golden Delicious'	600	46.561112	11.173073	1
46	PR1	Burgraviato	organic	'Gala'	600	46.558427	11.180567	1
47	PRI	Burgraviato	conventional	'Golden Delicious'	600	46.551228	11.179777	1
48	NAL	Burgraviato	conventional	'Gala'	300	46.550467	11.200426	1
49	GAR	Burgraviato	conventional	'Golden Delicious'	300	46.589388	11.200886	1
50	UNT	Burgraviato	conventional	'Gala'	250	46.487279	11.264795	1
	Reference:
	[1]	http://www.3pclim.eu/
		(by ZAMG- Central Institution for Meteorology and Geodynamics, Provincia Autonoma di Bolzano e ARPAV (access date: 12.12.2020))
	[2]	Hao, L.; Herrera-Avellanosa, D.; Del Pero, C.; Troi, A. Categorization of South Tyrolean Built Heritage with Consideration of the Impact of Climate. Climate 2019, 7, 139.

## Sheet: Table S2
	Table S2: Cicadomorpha and Fulgoromorpha records in the agroecosystem "apple orchard" in South Tyrol. Information regarding the faunistic analysis, newly or confirmed species record in South Tyrol, and their general association with pyhtoplasmas according to literature [1-5].
			records "apple orchard"					Checklists South Tyrol	Database research (Trivellone, 2019)
	species	Family	CL	TR	ET	total (n)	F (%)	species record	general association phytoplama (*)	Phytoplasma (*)
1	Cixius cunicularius (Linnaeus, 1767)	Cixiidae	present	present	absent	3	5.76923	confirmed	No	No
2	Cixius distinguendus Kirschbaum, 1868	Cixiidae	present	absent	absent	3	5.76923	confirmed	No	No
3	Cixius nervosus (Linnaeus, 1758)	Cixiidae	present	present	present	68	44.2308	confirmed	Yes	16SrV
4	Pentastiridius beieri (W.Wagner, 197)	Cixiidae	absent	absent	present	1	1.92308	confirmed	Yes	16SrI, 16SrXII A
5	Reptalus panzeri (P.Löw, 1883)	Cixiidae	present	present	present	27	11.5385	confirmed	Yes	16SrXII A ,16SrIII
6	Hyalesthes obsoletus Signoret, 1865	Cixiidae	present	present	present	23	21.1538	confirmed	Yes	16SrI, 16SrXII A
7	Acanthodelphax spinosa (Fieber, 1866)	Delphacidae	absent	present	present	5	5.76923	confirmed	No	No
8	Asiraca clavicornis (Fabricius, 1794)	Delphacidae	present	present	present	16	15.3846	confirmed	No	No
9	Dicranotropis hamata (Boheman, 1847)	Delphacidae	present	present	present	1376	90.3846	confirmed	No	No
10	Ditropsis flavipes (Signoret, 1865)	Delphacidae	absent	present	present	2	3.84615	confirmed	No	No
11	Eurybregama nigrolineata Scott, 1875	Delphacidae	present	absent	present	2	3.84615	confirmed	No	No
12	Javesella dubia (Kirschbaum, 1868)	Delphacidae	absent	present	present	21	21.1538	confirmed	No	No
13	Javesella obscurella (Boheman, 1847)	Delphacidae	absent	present	present	11	11.5385	confirmed	No	No
14	Javesella pellucida (Fabricius, 1794)	Delphacidae	absent	present	absent	1	1.92308	confirmed	Yes	16SrI C, 16SrI F
15	Laodelphax striatella (Fallén, 1826)	Delphacidae	present	present	present	6230	100	confirmed	Yes	16SrI C, 16SrI F
16	Megadelphax sordidula (Stål, 1853)	Delphacidae	absent	present	present	43	19.2308	confirmed	No	No
17	Muellerianella extrusa (Scott, 1871)	Delphacidae	absent	present	present	33	28.8462	confirmed	No	No
18	Ribautodelphax albostriata (Fieber, 1866)	Delphacidae	absent	present	present	17	23.0769	confirmed	No	No
19	Ribautodelphax imitans (Ribaut, 1953)	Delphacidae	absent	present	present	5	9.61538	confirmed	No	No
20	Stenocranus major (Kirschbaum, 1868)	Delphacidae	absent	present	present	19	5.76923	new	No	No
21	Stenocranus minutus (Fabricius, 1787)	Delphacidae	present	present	present	3	5.76923	confirmed	Yes	16SrI A
22	Toya propinqua (Fieber, 1866)	Delphacidae	present	present	present	68	42.3077	confirmed	No	No
23	Dictyophara europea (Linnaeus, 1767)	Dictyopharidae	absent	present	present	12	15.3846	confirmed	Yes	6SrV C, 16SrXII A, 16SrXII A
24	Metcalfa pruinosa (Say, 1830)	Flatidae	present	absent	absent	3	3.84615	confirmed	Yes	16SrI B, 16SrI C, 16SrX, 16SrV D, 16SrXII A
25	Issus coleoptratus (Fabricius, 1781)	Issidae	present	absent	absent	1	1.92308	confirmed	No	No
26	Aphrophora alni (Fallén, 1805)	Aphrophoridae	present	present	present	477	55.7692	confirmed	Yes	16SrI B, 16SrI C, 16SrI P
27	Lepyronia coleoptrata (Linnaeus, 1758)	Aphrophoridae	absent	present	present	3	5.76923	confirmed	Yes	na phytoplasma
28	Philaenus spumarius (Linnaeus, 1758)	Aphrophoridae	present	present	present	57	25	confirmed	Yes	6SrI F, 16SrIII, 16SrXII A
29	Cercopis vulnerata Rossi, 1807	Cercopidae	present	absent	present	2	1.92308	confirmed	No	No
30	Aconurella prolixa (Lethierry, 1885)	Cicadellidae	absent	absent	present	2	1.92308	confirmed	No	No
31	Alebra albostriella (Fallén, 1826)	Cicadellidae	present	absent	absent	1	1.92308	confirmed	No	No
32	Anaceratagallia ribauti (Ossiannilsson, 1983)	Cicadellidae	absent	present	present	28	21.1538	confirmed	Yes	16SrXII A, 16SrI, 16SrI B, 16SrXII A
33	Arboridia ribauti (Ossiannilsson, 1937)	Cicadellidae	present	absent	absent	4	5.76923	new	No	No
34	Arocephalus longiceps (Kirschbaum, 1868)	Cicadellidae	absent	present	present	91	36.5385	confirmed	No	No
35	Arthaldeus striifrons (Kirschbaum, 1868)	Cicadellidae	absent	present	absent	1	1.92308	confirmed	No	No
36	Asymmetrasca decedens (Paoli, 1932)	Cicadellidae	present	present	present	579	96.1538	new	Yes	16SrI B, 16SrVII, 16SrIX, 16SrX B, 16SrXII, 16SrIX B
37	Balclutha boica W.Wagner, 1950	Cicadellidae	absent	absent	present	1	1.92308	new	No	No
38	Balclutha punctata (Fabricius, 1775) sensu Wagner (1939)	Cicadellidae	absent	present	present	28	23.0769	confirmed	Yes	16SrI B
39	Balclutha saltuella (Kirschbaum, 1868)	Cicadellidae	present	present	present	24	26.9231	confirmed	No	No
40	Cicadella viridis (Linnaeus, 1758)	Cicadellidae	absent	present	present	96	23.0769	confirmed	Yes	16SrXIIA
41	Cicadula quadrinotata (Fabricius, 1794)	Cicadellidae	absent	present	present	13	7.69231	confirmed	No	No
42	Deltocephalus pulicaris (Fallén, 1806)	Cicadellidae	absent	present	present	4	5.76923	confirmed	No	No
43	Dikraneura variata Hardy, 1850	Cicadellidae	absent	absent	present	1	1.92308	confirmed	No	No
44	Doratura Sahlberg J., 1871	Cicadellidae	absent	absent	present	13	11.5385	confirmed	No	No
45	Ebarrius cognatus (Fieber, 1869)	Cicadellidae	absent	present	present	9	13.4615	confirmed	No	No
46	Edwardsiana avellanae (Edwards, 1888)	Cicadellidae	present	absent	absent	2	3.84615	confirmed	No	No
47	Edwardsiana rosae (Linnaeus, 1758)	Cicadellidae	present	present	present	2212	100	confirmed	No	No
48	Edwwardsiana ulmiphagus Wislon & Claridge, 1999	Cicadellidae	present	absent	present	2	3.84615	new	No	No
49	Emelyanoviana mollicula (Boheman, 1845)	Cicadellidae	present	present	present	75	42.3077	confirmed	Yes	16SrXII A
50	Empoasca decipiens (Paoli, 1930)	Cicadellidae	present	present	present	17	21.1538	confirmed	Yes	16SrI B, 16SrXII A, 16SrII, 16SrIX B
51	Empoasca pteridis (Dahlbom, 1850)	Cicadellidae	absent	present	present	34	26.9231	confirmed	No	No
52	Empoasca vitis (Göthe, 1875)	Cicadellidae	present	present	present	5428	100	confirmed	No	No
53	Eupelix cuspidata (Fabricius, 1775)	Cicadellidae	absent	absent	present	1	1.92308	confirmed	No	No
54	Eupteryx aurata (Linnaeus, 1758)	Cicadellidae	absent	absent	present	3	3.84615	confirmed	No	No
55	Eupteryx notata Curtis, 1837	Cicadellidae	absent	absent	present	1	1.92308	confirmed	No	No
56	Eupteryx stachydearum (Hardy, 1850) sensu Dworakowska (1972a)	Cicadellidae	absent	present	absent	2	3.84615	confirmed	No	No
57	Eupteryx urticae (Fabricius, 1803)	Cicadellidae	present	present	present	4	5.76923	confirmed	No	No
58	Eupteryx vittata (Linnaeus, 1758)	Cicadellidae	absent	present	absent	1	1.92308	confirmed	No	No
59	Euscelis incisus (Kirschbaum, 18589	Cicadellidae	absent	present	present	36	30.7692	confirmed	Yes	16SrI B, 16SrI C, 16SrIII B,16SrIII 16SrV D, 16SrVI, 16SrXII, 16SrXII A, 16SrI F, 16SrIII O, 16SrIII P
60	Evacanthus interruptus (Linnaeus, 1758)	Cicadellidae	absent	absent	present	1	1.92308	confirmed	No	No
61	Fieberiella florii (Stål, 1864)	Cicadellidae	present	absent	absent	2	1.92308	new	Yes	16SrI, 16SrIII A, 16SrIII, 16SrX A,16SrIX B,16SrI A, 16SrIII A
62	Hauptidia distinguenda (Kirschbaum, 1868)	Cicadellidae	present	absent	absent	1	1.92308	confirmed	No	No
63	Iassus lanio (Linnaeus, 1761)	Cicadellidae	present	absent	absent	1	1.92308	confirmed	No	No
64	Jassargus flori (Fieber 1869)	Cicadellidae	absent	absent	present	1	1.92308	new	No	No
65	Kybos rufescens Melichar, 1896	Cicadellidae	present	absent	absent	1	1.92308	confirmed	No	No
66	Ledra aurita (Linnaeus, 1758)	Cicadellidae	present	absent	absent	1	1.92308	confirmed	No	No
67	Linnavuoriana decempunctata (Fallén, 1806)	Cicadellidae	present	absent	present	4	5.76923	confirmed	No	No
68	Linnavuoriana sexmaculata (Hardy, 1950)	Cicadellidae	present	absent	absent	2	9.61538	confirmed	No	No
69	Macrosteles cristatus (Ribaut, 1927)	Cicadellidae	absent	present	present	340	57.6923	confirmed	Yes	16SrI, 16SrI C, 16SrIII B, 16SrXII A
70	Macrosteles laevis (Ribaut, 1972)	Cicadellidae	present	present	present	199	55.7692	confirmed	Yes	16SrI, 16SrI B, 16SrI C, 16SrIII B, 16SrXII, 16SrXII A, 16SrI P
71	Macrosteles ossiannilssoni Lindberg, 1954	Cicadellidae	present	present	present	142	46.1538	confirmed	No	No
72	Macrosteles quadripunctulatus (Kirschbaum, 1868)	Cicadellidae	present	present	present	149	48.0769	confirmed	Yes	6SrI , 16SrI B, 16SrXII A,
73	Macrosteles sexnotatus (Fallén, 1806)	Cicadellidae	present	present	present	1838	94.2308	confirmed	Yes	16SrI, 16SrI B, 16SrI C, 16SrVI, 16SrXII A
74	Megophthalmus scabripennis Edwards, 1915	Cicadellidae	absent	present	absent	1	1.92308	new	No	No
75	Mocydia crocea (herrich-Schäffer, 1837)	Cicadellidae	absent	present	absent	1	1.92308	confirmed	Yes	16SrI C, 16SrXII A
76	Neoaliturus fenestratus (Herrich-Schäffer, 1834) group	Cicadellidae	absent	absent	present	4	7.69231	confirmed	Yes	6SrI B, 16SrI C , 16SrVI , 16SrIX B, 6SrII E, 16SrV, 16SrIX, 16SrXII, 16SrXII A
77	Ophiola decumana (Kontkanen, 1949)	Cicadellidae	absent	absent	present	1	1.92308	confirmed	Yes	16SrI
78	Orientus ishidae (Matsumura, 1902)	Cicadellidae	present	absent	absent	4	3.84615	new	Yes	16SrIII, 16SrV C , 16SrV D
79	Psammotettix alienus (Dahlbom, 1850)	Cicadellidae	present	present	present	1852	98.0769	confirmed	No	No
80	Psammotettix cephalotes (Herrich-Schäffer, 1834)	Cicadellidae	absent	present	absent	6	9.61538	confirmed	Yes	16SrIX B, 16SrIX C, 16SrXIV
81	Psammotettix confinis (Dahlbom, 1850)	Cicadellidae	present	present	present	845	92.3077	confirmed	Yes	16SrI
82	Psammotettix helvolus (Kirschbaum, 1868) group	Cicadellidae	absent	present	present	55	25	confirmed	No	No
83	Recilia coronifer (Marshall, 1866)	Cicadellidae	absent	present	present	25	25	confirmed	No	No
84	Recilia schmidtgeni (W.Wagner, 1939)	Cicadellidae	absent	present	present	8	7.69231	confirmed	No	No
85	Ribautiana scalaris (Ribaut, 1931)	Cicadellidae	present	present	absent	4	11.5385	confirmed	No	No
86	Ribautiana tenerrima (Herrich-Schäffer, 1834)	Cicadellidae	present	absent	absent	1	1.92308	confirmed	No	No
87	Streptanus aemulans (Kirschbaum, 1868)	Cicadellidae	absent	present	present	5	7.69231	confirmed	No	No
88	Verdanus abdominalis (Fabricius, 1803)	Cicadellidae	absent	absent	present	1	1.92308	confirmed	No	No
89	Viridicerus ustulatus (Mulsant et Rey, 1855)	Cicadellidae	present	absent	absent	1	1.92308	new	No	No
90	Zygina flammigera (Geoffroy, 1785)	Cicadellidae	present	present	absent	59	40.3846	new	No	No
91	Zygina ordinaria (Ribaut, 1936)	Cicadellidae	present	absent	absent	1	1.92308	new	No	No
92	Zygina schneideri (Günthart, 1974)	Cicadellidae	present	absent	absent	1	1.92308	new	No	No
93	Zygina tiliae (Fallén, 1806)	Cicadellidae	present	absent	absent	1	7.69231	new	No	No
94	Zyginidia pullula (Boheman, 1845)	Cicadellidae	present	present	present	510	75	confirmed	No	No
95	Stictocephala bisonia Kopp & Yonke, 1977	Membracidae	present	present	present	239	71.1538	confirmed	Yes	16SrX-A
	References:
[1] Carl, M. 2008. Die Zikaden des Schlern. Gredleriana. 8: 321–340.
[2] Günthard, H. 1992. Einige Zikaden-Nachweise aus Südtirol (Homoptera, Auchenorrhyncha, Cicadina). Ber. nat.-med. Verein Innsbruck. 79: 183–185.
[3] Hellrigl, K., and S. Minerbi. 2004. Monitoring-Erhebungen zur Zikadenfauna Südtirols 1992 – 2000 (Homoptera, Auchenorrhyncha). Forest Observer. 1: 41–54.
[4] Kunz, G., C. Roschatt, and W. Schweigkofler. 2010. Biodiversity of plant-hoppers (Auchenorrhyncha) in vineyards infected by the Bois noir phytoplasma. Gredleriana. 10: 89–108.
[5] Trivellone, V. 2019. An online global database of Hemiptera-Phytoplasma-Plant biological interactions. Biodivers. Data J. 7: e32910.

## Sheet: Table S3
Table S3: Mean dominance (Di) and frequency (F) for each species recorded in EC, CL, TR.
	ECOTONE (EC)		Canopy Layer (CL)		Understory (TR)
species	Di mean	F mean	Di mean	F mean	Di mean	F mean
Acanthodelphax spinosa	0.03	2	0	0	0.037	0.667
Aconurella prolixa	0.03	1	0	0	0	0
Alebra albostriella	0	0	0.012	0.667	0	0
Anaceratagallia ribauti	0.26	10	0	0	0.099	2.667
Aphrophora alni	0.13	6	5.188	33.091	0.16	3.515
Arboridia ribauti	0	0	0.051	2	0	0
Arocephalus longiceps	1.02	20	0	0	0.285	4.939
Arthaldeus striifrons	0	0	0	0	0.012	0.667
Asiraca clavicornis	0.07	5	0.039	2.939	0.151	7.424
Asymmetrasca decedens	0.06	3	7.031	63.576	0.177	8
Balclutha boica	0.01	1	0	0	0	0
Balclutha punctata	0.17	9	0	0	0.218	8.182
Balclutha saltuella	0.27	9	0.012	0.667	0.074	1.515
Cercopis vulnerata	0.01	1	0.012	0.667	0	0
Cicadella viridis	1.07	9	0	0	0.311	5.606
Cicadula quadrinotata	0.05	3	0	0	0.147	2.091
Cixius cunicularius	0	0	0.025	1.333	0.012	0
Cixius distinguendus	0	0	0.039	2	0	0
Cixius nervosus	0.01	1	0.736	24.242	0.036	2
Deltocephalus pulicaris	0.03	2	0	0	0.023	26
Dicranotropis hamata	6.57	68	0.937	28.909	10.606	63.727
Dictyophara europea	0.15	8	0	0	0.012	0
Dikraneura variata	0.01	1	0	0	0	0
Ditropsis flavipes	0.01	1	0	0	0.012	0.667
Doratura cf. Impudica/exilis	0.18	7	0	0	0	0
Ebarrius cognatus	0.09	6	0	0	0.051	1.515
Edwarsiana avellanae	0	0	0.026	1.333	0	0
Edwardsiana rosae	0.06	3	22.5	92.667	0.464	7.485
Edwardsiana ulmiphagus	0.01	1	0.012	0.667	0	0
Emelyanoviana mollicula	0.34	14	0.064	2.758	0.855	14.909
Empoasca decipiens	0.05	3	0.038	2	0.119	7.333
Empoasca pteridis	0.16	8	0	0	0.267	8
Empoasca vitis	0.52	21	59.256	100	1.629	30.303
Eupelix cuspidata	0.01	1	0	0	0	0
Eupteryx aurata	0.04	2	0	0	0	0
Eupteryx notata	0.01	1	0	0	0	0
Eupteryx stachydearum	0	0	0	0	0.024	0.667
Eupteryx urticae	0.01	1	0.013	0.667	0.025	0.667
Eupteryx vittata	0	0	0	0	0.012	0
Eurybregma nigrolineata	0.01	1	0.009	0.758	0	0
Euscelis incisus	0.35	16	0	0	0.189	4.364
Evacanthus interruptus	0.01	1	0	0	0	0
Fieberiella florii	0	0	0.022	1.424	0	0
Hauptidia distinguenda	0	0	0.013	0.667	0	0
Hyalesthes obsoletus	0.08	6	0.044	1.515	0.153	2.758
Iassus lanio	0	0	0.009	0.758	0	0
Issus coleoptratus	0	0	0.013	0.667	0	0
Jassargus flori	0.01	1	0	0	0	0
Javesella dubia	0.07	4	0	0	0.234	6.939
Javesella obscurella	0.06	4	0	0	0.123	2.273
Javesella pellucida	0	0	0	0	0.012	0.667
Kybos rufescens	0	0	0.013	0.667	0	0
Laodelphax striatella	38.35	88	1.195	26.909	42.024	90.121
Ledra aurita	0	0	0.009	0.758	0	0
Lepryona coleoptrata	0.03	2	0	0	0.012	0
Linnavuoriana decempunctata	0.01	0	0.037	2	0	0
Linnavuoriana sexmaculata	0	0	0.021	1.424	0	0
Macrosteles cristatus	2.07	31	0	0	2.494	19.97
Macrosteles laevis	1.69	34	0.009	0.758	1.105	12.545
Macrosteles ossiannilssoni	1.02	26	0.013	0.667	1.152	6.939
Macrosteles quadripunctulatus	1.3	27	0.025	0.667	0.934	13.485
Macrosteles sexnotatus	11.37	78	0.089	3.333	13.445	59.364
Megadelphax sordidula	0.5	9	0	0	0.124	2.758
Megophthalmus scabripennis	0	0	0	0	0.012	0
Metcalfa pruinosa	0	0	0.038	2	0	0
Mocyidia crocea	0	0	0	0	0.025	0.758
Muellerianella extrusa	0.11	2	0	0	0.407	10.182
Neoaliturus fenestratus group	0.05	2	0	0	0	0
Ophiola decumana group	0.01	1	0	0	0	0
Orientus ishidae	0	0	0.052	1.333	0	0
Pentastiridius beieri	0.01	1	0	0	0	0
Philaenus spumarius	0.27	10	0.11	4.091	0.603	23.697
Psammotettix alienus group	17.82	86	0.112	6.273	8.208	67.576
Psammoettix cephalotes	0	0	0	0	0.153	3.788
Psammotettix confinis	7.33	78	0.012	0.667	5.795	48.455
Psammotettix helvolus group	0.53	14	0	0	0.394	2.182
Recilia coronifer	0.11	4	0	0	0.315	7.879
Recilia schmidtgeni	0.09	3	0	0	0.012	0.667
Reptalus panzeri	0.18	4	0.035	2.091	0.266	1.424
Ribautiana scalaris	0	0	0.038	2	0.012	0
Ribautiana tenerrima	0	0	0.013	0.667	0	0
Ribautodelphax albostriata	0.18	9	0	0	0.049	3.424
Ribautodelphax imitans	0.03	2	0	0	0.035	0
Stenocranus major	0.22	2	0	0	0.102	0.758
Stenocranus minutus	0.01	1	0.012	0.667	0.012	5.333
Stictocephala bisonia	1.04	26	1.085	32.212	0.891	15.303
Streptanus aemulans	0.04	3	0	0	0.024	3.333
Toya propinqua	0.8	20	0.009	0.758	0.122	2.091
Verdanus abdominalis	0.01	1	0	0	0	0
Viridicerus ustulatus	0	0	0.012	0.667	0	0
Zygina flammigera	0	0	0.683	19.879	0.012	0
Zygina ordinaria	0	0	0.013	0.667	0	0
Zygina schneideri	0	0	0.009	0.758	0	0
Zygina tiliae	0	0	0.043	2.848	0	0
Zyginidia pullula	2.76	42	0.184	8.182	4.71	34.242

## Sheet: Table S4 A-H
Table S4_A: Faunistic analysis of the canopy layer (CL), sampling year 2014 (sample sites 44).
	species	n	site	Di	F	Pi	LnPi	pi*lnPi
1	Empoasca vitis (Göthe, 1875)	2062	44	54.899	100	0.548988	-0.599678	-0.329216
2	Edwardsiana rosae (Linnaeus, 1758)	1376	44	36.635	100	0.366347	-1.00417	-0.367876
3	Aphrophora alni (Fallén, 1805)	149	12	3.967	27.273	0.0396699	-3.22716	-0.128021
4	Stictocephala bisonia Kopp & Yonke, 1977	31	17	0.825	38.636	0.00825346	-4.79712	-0.0395929
5	Dicranotropis hamata (Boheman, 1847)	29	10	0.772	22.727	0.00772098	-4.86381	-0.0375534
6	Laodelphax striatella (Fallén, 1826)	28	10	0.745	22.727	0.00745474	-4.89891	-0.0365201
7	Cixius nervosus (Linnaeus, 1758)	20	10	0.532	22.727	0.00532481	-5.23538	-0.0278774
8	Asymmetrasca decedens (Paoli,1932)	18	10	0.479	22.727	0.00479233	-5.34074	-0.0255946
9	Zygina flammigera (Geoffroy, 1785)	14	6	0.373	13.636	0.00372737	-5.59205	-0.0208436
10	Hyalesthes obsoletus Signoret, 1865	5	2	0.133	4.545	0.0013312	-6.62167	-0.00881479
11	Psammotettix alienus (Dahlbom, 1850) group	4	3	0.106	6.818	0.00106496	-6.84482	-0.00728947
12	Asiraca clavicornis (Fabricius, 1794)	3	3	0.08	6.818	0.000798722	-7.1325	-0.00569688
13	Emelyanoviana mollicula (Boheman, 1845)	3	1	0.08	2.273	0.000798722	-7.1325	-0.00569688
14	Zygina tiliae (Fallén, 1806)	2	2	0.053	4.545	0.000532481	-7.53796	-0.00401383
15	Zyginidia pullula (Boheman, 1845)	2	2	0.053	4.545	0.000532481	-7.53796	-0.00401383
16	Eurybregma nigrolineata Scott, 1875	1	1	0.027	2.273	0.000266241	-8.23111	-0.00219146
17	Fieberiella florii (Stål, 1864)	1	1	0.027	2.273	0.000266241	-8.23111	-0.00219146
18	Iassus lanio (Linnaeus, 1761)	1	1	0.027	2.273	0.000266241	-8.23111	-0.00219146
19	Ledra aurita (Linnaeus, 1758)	1	1	0.027	2.273	0.000266241	-8.23111	-0.00219146
20	Linnavuoriana sexmaculata (Hardy, 1950)	1	1	0.027	2.273	0.000266241	-8.23111	-0.00219146
21	Macrosteles laevis (Ribaut, 1927)	1	1	0.027	2.273	0.000266241	-8.23111	-0.00219146
22	Philaenus spumarius (Linnaeus, 1758)	1	1	0.027	2.273	0.000266241	-8.23111	-0.00219146							3000
23	Reptalus panzeri (P.Löw)	1	1	0.027	2.273	0.000266241	-8.23111	-0.00219146
24	Toya propinqua (Fieber, 1866)	1	1	0.027	2.273	0.000266241	-8.23111	-0.00219146
25	Zygina schneideri (Günthart, 1974)	1	1	0.027	2.273	0.000266241	-8.23111	-0.00219146
							SUMME	-1.07054
							HS	1.07054
							HS max=	3.21888
							E=	0.332581
Table S4_B: Faunistic analysis of the canopy layer (CL), sampling year 2015 (sample sites: 50).
	species	n	site	Di	F	Pi	LnPi	pi*lnPi
1	Empoasca vitis (Göthe, 1875)	1660	50	61.987	100	0.619866	-0.478253	-0.296452
2	Edwardsiana rosae (Linnaeus, 1758)	339	44	12.659	88	0.126587	-2.06683	-0.261633
3	Asymmetrasca decedens (Paoli,1932)	246	44	9.186	88	0.0918596	-2.38749	-0.219314
4	Aphrophora alni (Fallén, 1805)	235	16	8.775	32	0.0877521	-2.43324	-0.213522
5	Laodelphax striatella (Fallén, 1826)	47	16	1.755	32	0.0175504	-4.04268	-0.0709507
6	Dicranotropis hamata (Boheman, 1847)	37	19	1.382	38	0.0138163	-4.28191	-0.05916
7	Stictocephala bisonia Kopp & Yonke, 1977	35	16	1.307	32	0.0130695	-4.33748	-0.0566885
8	Cixius nervosus (Linnaeus, 1758)	20	12	0.747	24	0.00746826	-4.89709	-0.0365728
9	Zygina flammigera (Geoffroy, 1785)	20	11	0.747	22	0.00746826	-4.89709	-0.0365728
10	Philaenus spumarius (Linnaeus, 1758)	4	1	0.149	2	0.00149365	-6.50653	-0.00971849
11	Zyginidia pullula (Boheman, 1845)	4	4	0.149	8	0.00149365	-6.50653	-0.00971849
12	Emelyanoviana mollicula (Boheman, 1845)	3	3	0.112	6	0.00112024	-6.79421	-0.00761114
13	Linnavuoriana decempunctata (Fallén, 1806)	3	3	0.112	6	0.00112024	-6.79421	-0.00761114
14	Arboridia ribauti (Ossiannilsson,1937)	2	2	0.075	4	0.000746826	-7.19968	-0.00537691
15	Cixius cunicularius (Linnaeus, 1767)	2	2	0.075	4	0.000746826	-7.19968	-0.00537691
16	Empoasca decipiens Paoli, 1930	2	2	0.075	4	0.000746826	-7.19968	-0.00537691
17	Macrosteles quadripunctulatus (Kirschbaum, 1868)	2	1	0.075	2	0.000746826	-7.19968	-0.00537691
18	Macrosteles sexnotatus (Fallén, 1806)	2	1	0.075	2	0.000746826	-7.19968	-0.00537691
19	Psammotettix alienus (Dahlbom, 1850) group	2	2	0.075	4	0.000746826	-7.19968	-0.00537691
20	Ribautiana scalaris (Ribaut, 1931)	2	2	0.075	4	0.000746826	-7.19968	-0.00537691
21	Alebra albostriella (Fallén, 1826)	1	1	0.037	2	0.000373413	-7.89283	-0.00294728
22	Asiraca clavicornis (Fabricius, 1794)	1	1	0.037	2	0.000373413	-7.89283	-0.00294728
23	Balclutha saltuella (Kirschbaum, 1868)	1	1	0.037	2	0.000373413	-7.89283	-0.00294728
24	Cercopis vulnerata Rossi, 1807	1	1	0.037	2	0.000373413	-7.89283	-0.00294728
25	Edwardsiana ulmiphagus Wilson & Claridge, 199	1	1	0.037	2	0.000373413	-7.89283	-0.00294728
26	Linnavuoriana sexmaculata (Hardy, 1950)	1	1	0.037	2	0.000373413	-7.89283	-0.00294728
27	Metcalfa pruinosa (Say, 1830)	1	1	0.037	2	0.000373413	-7.89283	-0.00294728
28	Psammotettix confinis (Dahlbm, 1850)	1	1	0.037	2	0.000373413	-7.89283	-0.00294728
29	Stenocranus minutus (Fabricius, 1787)	1	1	0.037	2	0.000373413	-7.89283	-0.00294728
30	Zygina tiliae (Fallén, 1806)	1	1	0.037	2	0.000373413	-7.89283	-0.00294728
31	Viridicerus ustulatus (Mulsant et Rey, 1855)	1	1	0.037	2	0.000373413	-7.89283	-0.00294728
							SUMME	-1.35558
							HS	1.35558
							HS max=	3.43399
							E=	0.394755
Table S4_C: Faunistic analysis of the canopy layer (CL), sampling year 2016 (sample sites: 50).
	species	n	site	Di	F	Pi	LnPi	pi*lnPi
1	Empoasca vitis (Göthe, 1875)	1576	50	60.991	100	0.609907	-0.494449	-0.301568
2	Edwardsiana rosae (Linnaeus, 1758)	470	45	18.189	90	0.181889	-1.70436	-0.310004
3	Asymmetrasca decedens (Paoli,1932)	295	40	11.416	80	0.114164	-2.17012	-0.24775
4	Aphrophora alni (Fallén, 1805)	73	20	2.825	40	0.0282508	-3.56663	-0.10076
5	Stictocephala bisonia Kopp & Yonke, 1977	29	13	1.122	26	0.0112229	-4.4898	-0.0503886
6	Laodelphax striatella (Fallén, 1826)	28	13	1.084	26	0.0108359	-4.52489	-0.0490313
7	Cixius nervosus (Linnaeus, 1758)	24	13	0.929	26	0.00928793	-4.67904	-0.0434586
8	Zygina flammigera (Geoffroy, 1785)	24	12	0.929	24	0.00928793	-4.67904	-0.0434586
9	Dicranotropis hamata (Boheman, 1847)	17	13	0.658	26	0.00657895	-5.02388	-0.0330518
10	Zyginidia pullula (Boheman, 1845)	9	6	0.348	12	0.00348297	-5.65987	-0.0197132
11	Macrosteles sexnotatus (Fallén, 1806)	5	4	0.193	8	0.00193498	-6.24766	-0.0120891
12	Orientus ishidae (Matsumura, 1902)	4	2	0.155	4	0.00154799	-6.4708	-0.0100167
13	Philaenus spumarius (Linnaeus, 1758)	4	4	0.155	8	0.00154799	-6.4708	-0.0100167
14	Psammotettix alienus (Dahlbom, 1850) group	4	4	0.155	8	0.00154799	-6.4708	-0.0100167
15	Cixius distinguendus Kirschbaum, 1868	3	3	0.116	6	0.00116099	-6.75848	-0.00784653
16	Arboridia ribauti (Ossiannilsson,1937)	2	1	0.077	2	0.000773994	-7.16395	-0.00554485
17	Edwardsiana avellanae (Edwards, 1888)	2	2	0.077	4	0.000773994	-7.16395	-0.00554485
18	Metcalfa pruinosa (Say, 1830)	2	2	0.077	4	0.000773994	-7.16395	-0.00554485
19	Reptalus panzeri (P.Löw)	2	2	0.077	4	0.000773994	-7.16395	-0.00554485
20	Empoasca decipiens Paoli, 1930	1	1	0.039	2	0.000386997	-7.85709	-0.00304067
21	Eupteryx urticae (Fabricius, 1803)	1	1	0.039	2	0.000386997	-7.85709	-0.00304067
22	Fieberiella florii (Stål, 1864)	1	1	0.039	2	0.000386997	-7.85709	-0.00304067
23	Hauptidia distinguenda	1	1	0.039	2	0.000386997	-7.85709	-0.00304067
24	Issus colleoptratus	1	1	0.039	2	0.000386997	-7.85709	-0.00304067
25	Kybos rufescens	1	1	0.039	2	0.000386997	-7.85709	-0.00304067
26	Macrosteles ossiannilssoni Lindberg, 1954	1	1	0.039	2	0.000386997	-7.85709	-0.00304067
27	Ribautiana scalaris (Ribaut, 1931)	1	1	0.039	2	0.000386997	-7.85709	-0.00304067
28	Ribautiana tenerrima	1	1	0.039	2	0.000386997	-7.85709	-0.00304067
29	Zygina ordinaria	1	1	0.039	2	0.000386997	-7.85709	-0.00304067
30	Zygina tiliae (Fallén, 1806)	1	1	0.039	2	0.000386997	-7.85709	-0.00304067
							SUMME	-1.3048
							HS	1.3048
							HS max=	3.4012
							E=	0.383628
Table S4_D: Faunistic analysis of the understory layer (TR), sampling year 2014 (sample sites: 44).
	species	n	site	Di	F	Pi	LnPi	pi*lnPi
1	Laodelphax striatella (Fallén, 1826)	338	38	25.821	86.364	0.258212	-1.35397	-0.349613
2	Psammotettix alienus (Dahlbom, 1850) group	180	32	13.751	72.727	0.13751	-1.98406	-0.272827
3	Psammotettix confinis (Dahlbm, 1850)	171	27	13.063	61.364	0.130634	-2.03536	-0.265887
4	Macrosteles sexnotatus (Fallén, 1806)	140	15	10.695	34.091	0.106952	-2.23538	-0.239078
5	Dicranotropis hamata (Boheman, 1847)	94	19	7.181	43.182	0.0718105	-2.63372	-0.189129
6	Zyginidia pullula (Boheman, 1845)	94	10	7.181	22.727	0.0718105	-2.63372	-0.189129
7	Empoasca vitis (Göthe, 1875)	39	18	2.979	40.909	0.0297937	-3.51346	-0.104679
8	Macrosteles ossiannilssoni Lindberg, 1954	27	3	2.063	6.818	0.0206264	-3.88118	-0.0800549
9	Emelyanoviana mollicula (Boheman, 1845)	24	10	1.833	22.727	0.0183346	-3.99896	-0.0733194
10	Macrosteles quadripunctulatus (Kirschbaum, 1868)	24	9	1.833	20.455	0.0183346	-3.99896	-0.0733194
11	Philaenus spumarius (Linnaeus, 1758)	20	4	1.528	9.091	0.0152788	-4.18129	-0.0638852
12	Macrosteles cristatus (Ribaut, 1927)	17	7	1.299	15.909	0.012987	-4.34381	-0.0564131
13	Edwardsiana rosae (Linnaeus, 1758)	15	9	1.146	20.455	0.0114591	-4.46897	-0.0512105
14	Macrosteles laevis (Ribaut, 1927)	15	6	1.146	13.636	0.0114591	-4.46897	-0.0512105
15	Psammotettix helvolus (Kirschbaum, 1868) group	15	2	1.146	4.545	0.0114591	-4.46897	-0.0512105
16	Stictocephala bisonia Kopp & Yonke, 1977	11	7	0.84	15.909	0.00840336	-4.77912	-0.0401607
17	Reptalus panzeri (P.Löw)	10	1	0.764	2.273	0.00763942	-4.87443	-0.0372378
18	Cicadella viridis (Linnaeus, 1758)	8	3	0.611	6.818	0.00611154	-5.09758	-0.031154
19	Muellerianella extrusa (Scott, 1871)	8	2	0.611	4.545	0.00611154	-5.09758	-0.031154
20	Recilia coronifer (Marshall, 1866)	8	6	0.611	13.636	0.00611154	-5.09758	-0.031154
21	Arocephalus longiceps (Flor, 1861)	7	3	0.535	6.818	0.00534759	-5.23111	-0.0279738
22	Psammotettix cephalotes	6	5	0.458	11.364	0.00458365	-5.38526	-0.0246842
23	Asiraca clavicornis (Fabricius, 1794)	5	1	0.382	2.273	0.00381971	-5.56758	-0.0212665
24	Euscelis incisus (Kirschbaum, 1858)	5	4	0.382	9.091	0.00381971	-5.56758	-0.0212665
25	Stenocranus major	4	1	0.306	2.273	0.00305577	-5.79072	-0.0176951
26	Cicadula quadrinotata (Fabricius, 1794)	3	1	0.229	2.273	0.00229183	-6.07841	-0.0139306
27	Javesella dubia (Kirschbaum, 1868)	3	3	0.229	6.818	0.00229183	-6.07841	-0.0139306
28	Javesella obscurella	3	3	0.229	6.818	0.00229183	-6.07841	-0.0139306
29	Megadelphax sordidula (St°al, 1853)	3	1	0.229	2.273	0.00229183	-6.07841	-0.0139306
30	Aphrophora alni (Fallén, 1805)	2	2	0.153	4.545	0.00152788	-6.48387	-0.0099066
31	Balclutha punctata (Fabricius, 1775)	2	2	0.153	4.545	0.00152788	-6.48387	-0.0099066
32	Balclutha saltuella (Kirschbaum, 1868)	2	2	0.153	4.545	0.00152788	-6.48387	-0.0099066
33	Ebarrius cognatus (Fieber, 1869)	2	2	0.153	4.545	0.00152788	-6.48387	-0.0099066
34	Hyalesthes obsoletus Signoret, 1865	1	1	0.076	2.273	0.000763942	-7.17702	-0.00548283
35	Mocyidia crocea	1	1	0.076	2.273	0.000763942	-7.17702	-0.00548283
36	Ribautodelphax albostriata	1	1	0.076	2.273	0.000763942	-7.17702	-0.00548283
37	Toya propinqua (Fieber, 1866)	1	1	0.076	2.273	0.000763942	-7.17702	-0.00548283
							SUMME	-2.51199
							HS	2.51199
							Hmax=	3.61092
							E=	0.695666
Table S4_E: Faunistic analysis of the understory layer (TR), sampling year 2015 (sample sites: 50).
	species	n	site	Di	F	Pi	LnPi	pi*lnPi
1	Laodelphax striatella (Fallén, 1826)	1644	44	61.504	88	0.615039	-0.486069	-0.298952
2	Macrosteles sexnotatus (Fallén, 1806)	203	31	7.594	62	0.0759446	-2.57775	-0.195766
3	Dicranotropis hamata (Boheman, 1847)	199	35	7.445	70	0.0744482	-2.59765	-0.19339
4	Psammotettix alienus (Dahlbom, 1850) group	188	36	7.033	72	0.070333	-2.65451	-0.1867
5	Zyginidia pullula (Boheman, 1845)	109	14	4.078	28	0.0407782	-3.19961	-0.130474
6	Macrosteles cristatus (Ribaut, 1927)	55	3	2.058	6	0.0205761	-3.88362	-0.0799099
7	Psammotettix confinis (Dahlbm, 1850)	50	21	1.871	42	0.0187056	-3.97893	-0.0744282
8	Macrosteles laevis (Ribaut, 1927)	33	4	1.235	8	0.0123457	-4.39445	-0.0542525
9	Macrosteles ossiannilssoni Lindberg, 1954	28	4	1.048	8	0.0104751	-4.55875	-0.0477535
10	Stictocephala bisonia Kopp & Yonke, 1977	24	7	0.898	14	0.00897868	-4.7129	-0.0423156
11	Emelyanoviana mollicula (Boheman, 1845)	14	8	0.524	16	0.00523756	-5.2519	-0.0275071
12	Empoasca pteridis (Dahlbom, 1850)	14	4	0.524	8	0.00523756	-5.2519	-0.0275071
13	Empoasca vitis (Göthe, 1875)	14	9	0.524	18	0.00523756	-5.2519	-0.0275071
14	Macrosteles quadripunctulatus (Kirschbaum, 1868)	12	4	0.449	8	0.00448934	-5.40605	-0.0242696
15	Javesella dubia (Kirschbaum, 1868)	8	4	0.299	8	0.00299289	-5.81152	-0.0173932
16	Muellerianella extrusa (Scott, 1871)	8	6	0.299	12	0.00299289	-5.81152	-0.0173932
17	Recilia coronifer (Marshall, 1866)	8	4	0.299	8	0.00299289	-5.81152	-0.0173932
18	Anaceratagallia ribauti (Ossiannilsson, 1983)	7	2	0.262	4	0.00261878	-5.94505	-0.0155688
19	Aphrophora alni (Fallén, 1805)	6	3	0.224	6	0.00224467	-6.0992	-0.0136907
20	Balclutha punctata (Fabricius, 1775)	6	4	0.224	8	0.00224467	-6.0992	-0.0136907
21	Asymmetrasca decedens (Paoli,1932)	4	3	0.15	6	0.00149645	-6.50466	-0.00973388
22	Cicadella viridis (Linnaeus, 1758)	4	4	0.15	8	0.00149645	-6.50466	-0.00973388
23	Empoasca decipiens Paoli, 1930	4	3	0.15	6	0.00149645	-6.50466	-0.00973388
24	Euscelis incisus (Kirschbaum, 1858)	4	2	0.15	4	0.00149645	-6.50466	-0.00973388
25	Toya propinqua (Fieber, 1866)	4	2	0.15	4	0.00149645	-6.50466	-0.00973388
26	Acanthodelphax spinosa (Fieber, 1866)	3	1	0.112	2	0.00112233	-6.79234	-0.00762328
27	Arocephalus longiceps (Flor, 1861)	3	3	0.112	6	0.00112233	-6.79234	-0.00762328
28	Edwardsiana rosae (Linnaeus, 1758)	2	1	0.075	2	0.000748223	-7.19781	-0.00538557
29	Eupteryx urticae (Fabricius, 1803)	2	1	0.075	2	0.000748223	-7.19781	-0.00538557
30	Megadelphax sordidula (St°al, 1853)	2	2	0.075	4	0.000748223	-7.19781	-0.00538557
31	Philaenus spumarius (Linnaeus, 1758)	2	2	0.075	4	0.000748223	-7.19781	-0.00538557
32	Asiraca clavicornis (Fabricius, 1794)	1	1	0.037	2	0.000374111	-7.89096	-0.0029521
33	Cicadula quadrinotata (Fabricius, 1794)	1	1	0.037	2	0.000374111	-7.89096	-0.0029521
34	Cixius nervosus (Linnaeus, 1758)	1	1	0.037	2	0.000374111	-7.89096	-0.0029521
35	Ditropsis flavipes (Signoret, 1865)	1	1	0.037	2	0.000374111	-7.89096	-0.0029521
36	Eupteryx stachydearum (Hardy, 1850) sensu Dworakowska (1972)	1	1	0.037	2	0.000374111	-7.89096	-0.0029521
37	Javesella pellucida (Fabricius, 1794)	1	1	0.037	2	0.000374111	-7.89096	-0.0029521
38	Psammotettix helvolus (Kirschbaum, 1868) group	1	1	0.037	2	0.000374111	-7.89096	-0.0029521
39	Ribautodelphax albostriata	1	1	0.037	2	0.000374111	-7.89096	-0.0029521
40	Streptanus aemulans (Kirschbaum, 1868)	1	1	0.037	2	0.000374111	-7.89096	-0.0029521
							SUMME	-1.61789
							HS	1.61789
							HS max=	3.68888
							E=	0.438586
Table S4_F: Faunistic analysis of the understory layer (TR), sampling year 2016 (sample site: 50).
	species	n	site	Di	F	Pi	LnPi	pi*lnPi
1	Laodelphax striatella (Fallén, 1826)	1118	48	38.766	96	0.387656	-0.947637	-0.367357
2	Macrosteles sexnotatus (Fallén, 1806)	636	41	22.053	82	0.220527	-1.51173	-0.333378
3	Dicranotropis hamata (Boheman, 1847)	496	39	17.198	78	0.171983	-1.76036	-0.302752
4	Macrosteles cristatus (Ribaut, 1927)	119	19	4.126	38	0.0412621	-3.18781	-0.131536
5	Psammotettix alienus (Dahlbom, 1850) group	111	29	3.849	58	0.0384882	-3.2574	-0.125372
6	Zyginidia pullula (Boheman, 1845)	83	26	2.878	52	0.0287795	-3.54809	-0.102112
7	Psammotettix confinis (Dahlbm, 1850)	71	21	2.462	42	0.0246186	-3.70425	-0.0911935
8	Empoasca vitis (Göthe, 1875)	40	16	1.387	32	0.0138696	-4.27805	-0.059335
9	Macrosteles laevis (Ribaut, 1927)	27	8	0.936	16	0.009362	-4.6711	-0.0437308
10	Stictocephala bisonia Kopp & Yonke, 1977	27	8	0.936	16	0.009362	-4.6711	-0.0437308
11	Macrosteles quadripunctulatus (Kirschbaum, 1868)	15	6	0.52	12	0.00520111	-5.25888	-0.027352
12	Asymmetrasca decedens (Paoli,1932)	11	9	0.381	18	0.00381415	-5.56904	-0.0212411
13	Hyalesthes obsoletus Signoret, 1865	11	3	0.381	6	0.00381415	-5.56904	-0.0212411
14	Macrosteles ossiannilssoni Lindberg, 1954	10	3	0.347	6	0.00346741	-5.66435	-0.0196406
15	Muellerianella extrusa (Scott, 1871)	9	7	0.312	14	0.00312067	-5.76971	-0.0180053
16	Balclutha punctata (Fabricius, 1775)	8	6	0.277	12	0.00277393	-5.88749	-0.0163315
17	Empoasca pteridis (Dahlbom, 1850)	8	8	0.277	16	0.00277393	-5.88749	-0.0163315
18	Arocephalus longiceps (Flor, 1861)	6	4	0.208	8	0.00208044	-6.17517	-0.0128471
19	Emelyanoviana mollicula (Boheman, 1845)	6	4	0.208	6	0.00208044	-6.17517	-0.0128471
20	Empoasca decipiens Paoli, 1930	6	3	0.208	8	0.00208044	-6.17517	-0.0128471
21	Philaenus spumarius (Linnaeus, 1758)	6	4	0.208	10	0.00208044	-6.17517	-0.0128471
22	Cicadella viridis (Linnaeus, 1758)	5	5	0.173	2	0.0017337	-6.3575	-0.011022
23	Cicadula quadrinotata (Fabricius, 1794)	5	1	0.173	8	0.0017337	-6.3575	-0.011022
24	Edwardsiana rosae (Linnaeus, 1758)	5	4	0.173	8	0.0017337	-6.3575	-0.011022
25	Javesella dubia (Kirschbaum, 1868)	5	4	0.173	6	0.0017337	-6.3575	-0.011022
26	Javesella obscurella	4	3	0.139	8	0.00138696	-6.58064	-0.0091271
27	Toya propinqua (Fieber, 1866)	4	4	0.139	4	0.00138696	-6.58064	-0.0091271
28	Aphrophora alni (Fallén, 1805)	3	2	0.104	6	0.00104022	-6.86832	-0.00714458
29	Ribautodelphax imitans	3	3	0.104	4	0.00104022	-6.86832	-0.00714458
30	Balclutha saltuella (Kirschbaum, 1868)	2	2	0.069	4	0.000693481	-7.27379	-0.00504424
31	Cixius nervosus (Linnaeus, 1758)	2	2	0.069	4	0.000693481	-7.27379	-0.00504424
32	Deltocephalus pulicaris	2	2	0.069	2	0.000693481	-7.27379	-0.00504424
33	Megadelphax sordidula (St°al, 1853)	2	1	0.069	2	0.000693481	-7.27379	-0.00504424
34	Anaceratagallia ribauti (Ossiannilsson, 1983)	1	1	0.035	2	0.000346741	-7.96693	-0.00276246
35	Arthaldeus striifrons	1	1	0.035	2	0.000346741	-7.96693	-0.00276246
36	Asiraca clavicornis (Fabricius, 1794)	1	1	0.035	2	0.000346741	-7.96693	-0.00276246
37	Cixius cunicularius (Linnaeus, 1767)	1	1	0.035	2	0.000346741	-7.96693	-0.00276246
38	Dictyophara europea (Linnaeus, 1767	1	1	0.035	2	0.000346741	-7.96693	-0.00276246
39	Eupteryx stachydearum (Hardy, 1850) sensu Dworakowska (1972)	1	1	0.035	2	0.000346741	-7.96693	-0.00276246
40	Eupteryx vittata	1	1	0.035	2	0.000346741	-7.96693	-0.00276246
41	Euscelis incisus (Kirschbaum, 1858)	1	1	0.035	2	0.000346741	-7.96693	-0.00276246
42	Lepryona coleoptrata	1	1	0.035	0	0.000346741	-7.96693	-0.00276246
43	Megophthalmus scabripennis	1	1	0.035	2	0.000346741	-7.96693	-0.00276246
44	Recilia coronifer (Marshall, 1866)	1	1	0.035	2	0.000346741	-7.96693	-0.00276246
45	Recilia schmidtgeni (W.Wagner, 1939)	1	1	0.035	2	0.000346741	-7.96693	-0.00276246
46	Reptalus panzeri (P.Löw)	1	1	0.035	2	0.000346741	-7.96693	-0.00276246
47	Ribautiana scalaris (Ribaut, 1931)	1	1	0.035	2	0.000346741	-7.96693	-0.00276246
48	Ribautodelphax albostriata	1	1	0.035	2	0.000346741	-7.96693	-0.00276246
49	Stenocranus minutus (Fabricius, 1787)	1	1	0.035	2	0.000346741	-7.96693	-0.00276246
50	Streptanus aemulans (Kirschbaum, 1868)	1	1	0.035	2	0.000346741	-7.96693	-0.00276246
51	Zygina flammigera (Geoffroy, 1785)	1	1	0.035	0	0.000346741	-7.96693	-0.00276246
							SUMME	-1.93856
							HS	1.93856
							HS max=	3.93183
							E=	0.493044
Table S4_G: Faunistic analysis of the ecotones (EC), sampling year 2015 (sample sites: 50).
n	species	n	site	Di	F	Pi	LnPi	pi*lnPi
1	Laodelphax striatella (Fallén, 1826)	1754	42	51.003	84	0.510032	-0.673282	-0.343395
2	Psammotettix alienus (Dahlbom, 1850) group	618	42	17.97	84	0.179599	-1.71703	-0.308377
3	Dicranotropis hamata (Boheman, 1847)	241	30	7.008	60	0.0700378	-2.65872	-0.186211
4	Psammotettix confinis (Dahlbm, 1850)	229	36	6.659	72	0.0665504	-2.7098	-0.180338
5	Macrosteles sexnotatus (Fallén, 1806)	188	34	5.467	68	0.0546353	-2.90708	-0.158829
6	Zyginidia pullula (Boheman, 1845)	78	15	2.268	30	0.0226678	-3.78681	-0.0858387
7	Macrosteles quadripunctulatus (Kirschbaum, 1868)	56	14	1.628	28	0.0162743	-4.11817	-0.0670204
8	Stictocephala bisonia Kopp & Yonke, 1977	46	10	1.338	20	0.0133682	-4.31488	-0.0576822
9	Macrosteles ossiannilssoni Lindberg, 1954	31	6	0.901	12	0.00900901	-4.70953	-0.0424282
10	Macrosteles laevis (Ribaut, 1927)	25	8	0.727	16	0.00726533	-4.92464	-0.0357791
11	Arocephalus longiceps (Flor, 1861)	22	6	0.64	12	0.00639349	-5.05247	-0.0323029
12	Macrosteles cristatus (Ribaut, 1927)	21	9	0.611	18	0.00610288	-5.09899	-0.0311185
13	Cicadella viridis (Linnaeus, 1758)	17	3	0.494	6	0.00494042	-5.3103	-0.0262352
14	Anaceratagallia ribauti (Ossiannilsson, 1983)	13	3	0.378	6	0.00377797	-5.57857	-0.0210757
15	Psammotettix helvolus (Kirschbaum, 1868) group	10	6	0.291	12	0.00290613	-5.84093	-0.0169745
16	Ribautodelphax albostriata	8	3	0.233	6	0.00232491	-6.06408	-0.0140984
17	Emelyanoviana mollicula (Boheman, 1845)	7	6	0.204	12	0.00203429	-6.19761	-0.0126077
18	Euscelis incisus (Kirschbaum, 1858)	7	6	0.204	12	0.00203429	-6.19761	-0.0126077
19	Empoasca vitis (Göthe, 1875)	6	6	0.174	12	0.00174368	-6.35176	-0.0110754
20	Ebarrius cognatus (Fieber, 1869)	5	4	0.145	8	0.00145307	-6.53408	-0.00949445
21	Empoasca pteridis (Dahlbom, 1850)	5	2	0.145	4	0.00145307	-6.53408	-0.00949445
22	Toya propinqua (Fieber, 1866)	5	3	0.145	6	0.00145307	-6.53408	-0.00949445
23	Asymmetrasca decedens (Paoli,1932)	3	1	0.087	2	0.00087184	-7.04491	-0.00614203
24	Balclutha punctata (Fabricius, 1775)	3	3	0.087	6	0.00087184	-7.04491	-0.00614203
25	Dictyophara europea (Linnaeus, 1767	3	3	0.087	6	0.00087184	-7.04491	-0.00614203
26	Empoasca decipiens Paoli, 1930	3	2	0.087	4	0.00087184	-7.04491	-0.00614203
27	Megadelphax sordidula (St°al, 1853)	3	3	0.087	6	0.00087184	-7.04491	-0.00614203
28	Philaenus spumarius (Linnaeus, 1758)	3	3	0.087	6	0.00087184	-7.04491	-0.00614203
29	Recilia schmidtgeni (W.Wagner, 1939)	3	1	0.087	2	0.00087184	-7.04491	-0.00614203
30	Streptanus aemulans (Kirschbaum, 1868)	3	3	0.087	6	0.00087184	-7.04491	-0.00614203
31	Cicadula quadrinotata (Fabricius, 1794)	2	1	0.058	2	0.000581226	-7.45037	-0.00433035
32	Neoaliturus fenestratus (Herrich-Schäffer, 1834) group	2	2	0.058	4	0.000581226	-7.45037	-0.00433035
33	Reptalus panzeri (P.Löw)	2	1	0.058	2	0.000581226	-7.45037	-0.00433035
34	Aphrophora alni (Fallén, 1805)	1	1	0.029	2	0.000290613	-8.14352	-0.00236661
35	Asiraca clavicornis (Fabricius, 1794)	1	1	0.029	2	0.000290613	-8.14352	-0.00236661
36	Balclutha saltuella (Kirschbaum, 1868)	1	1	0.029	2	0.000290613	-8.14352	-0.00236661
37	Cercopis vulnerata Rossi, 1807	1	1	0.029	2	0.000290613	-8.14352	-0.00236661
38	Cixius nervosus (Linnaeus, 1758)	1	1	0.029	2	0.000290613	-8.14352	-0.00236661
39	Dikraneura variata Hardy, 1850	1	1	0.029	2	0.000290613	-8.14352	-0.00236661
40	Doratura cf. Exilis Horvath, 1903	1	1	0.029	2	0.000290613	-8.14352	-0.00236661
41	Edwardsiana rosae (Linnaeus, 1758)	1	1	0.029	2	0.000290613	-8.14352	-0.00236661
42	Eupteryx notata Curtis, 1837	1	1	0.029	2	0.000290613	-8.14352	-0.00236661
43	Eurybregma nigrolineata Scott, 1875	1	1	0.029	2	0.000290613	-8.14352	-0.00236661
44	Evacanthus interruptus (Linnaeus, 1758)	1	1	0.029	2	0.000290613	-8.14352	-0.00236661
45	Hyalesthes obsoletus Signoret, 1865	1	1	0.029	2	0.000290613	-8.14352	-0.00236661
46	Javesella dubia (Kirschbaum, 1868)	1	1	0.029	2	0.000290613	-8.14352	-0.00236661
47	Muellerianella extrusa (Scott, 1871)	1	1	0.029	2	0.000290613	-8.14352	-0.00236661
48	Ophiola decumana (Kontkanen, 1949) group	1	1	0.029	2	0.000290613	-8.14352	-0.00236661
49	Pentastiridius beieri (W.Wagner, 1970)	1	1	0.029	2	0.000290613	-8.14352	-0.00236661
50	Recilia coronifer (Marshall, 1866)	1	1	0.029	2	0.000290613	-8.14352	-0.00236661
							SUMME	-1.77484
							HS	1.77484
							HS max=	3.91202
							E=	0.453688
Table S4_H: Faunistic analysis of the ecotones (EC), sampling year 2016 (sample sites: 50).
n	species	n	site	Di	F	Pi	LnPi	pi*lnPi
1	Laodelphax striatella (Fallén, 1826)	754	45	26.263	90	0.262626	-1.33702	-0.351137
2	Psammotettix alienus (Dahlbom, 1850) group	572	41	19.923	82	0.199234	-1.61328	-0.321419
3	Macrosteles sexnotatus (Fallén, 1806)	414	42	14.42	84	0.144201	-1.93655	-0.279252
4	Psammotettix confinis (Dahlbm, 1850)	256	39	8.917	78	0.0891675	-2.41724	-0.215539
5	Dicranotropis hamata (Boheman, 1847)	194	33	6.757	66	0.0675723	-2.69456	-0.182077
6	Macrosteles cristatus (Ribaut, 1927)	120	21	4.18	42	0.0417973	-3.17492	-0.132703
7	Zyginidia pullula (Boheman, 1845)	79	25	2.752	50	0.0275165	-3.59297	-0.0988661
8	Macrosteles laevis (Ribaut, 1927)	51	21	1.776	42	0.0177638	-4.03059	-0.0715988
9	Arocephalus longiceps (Flor, 1861)	45	14	1.567	28	0.015674	-4.15575	-0.0651372
10	Macrosteles quadripunctulatus (Kirschbaum, 1868)	37	11	1.289	22	0.0128875	-4.3515	-0.0560799
11	Toya propinqua (Fieber, 1866)	34	14	1.184	28	0.0118426	-4.43606	-0.0525343
12	Macrosteles ossiannilssoni Lindberg, 1954	29	18	1.01	36	0.010101	-4.59512	-0.0464154
13	Cicadella viridis (Linnaeus, 1758)	28	6	0.975	12	0.0097527	-4.63021	-0.0451571
14	Stictocephala bisonia Kopp & Yonke, 1977	28	13	0.975	26	0.0097527	-4.63021	-0.0451571
15	Megadelphax sordidula (St°al, 1853)	27	5	0.94	10	0.00940439	-4.66658	-0.0438863
16	Empoasca vitis (Göthe, 1875)	25	12	0.871	24	0.00870777	-4.74354	-0.0413056
17	Psammotettix helvolus (Kirschbaum, 1868) group	22	6	0.766	12	0.00766283	-4.87137	-0.0373285
18	Balclutha saltuella (Kirschbaum, 1868)	17	7	0.592	14	0.00592128	-5.1292	-0.0303715
19	Euscelis incisus (Kirschbaum, 1858)	15	8	0.522	16	0.00522466	-5.25437	-0.0274523
20	Stenocranus major	15	2	0.522	4	0.00522466	-5.25437	-0.0274523
21	Balclutha punctata (Fabricius, 1775)	9	6	0.313	12	0.0031348	-5.76519	-0.0180727
22	Doratura cf. impudica Horvath, 1903	9	5	0.313	10	0.0031348	-5.76519	-0.0180727
23	Philaenus spumarius (Linnaeus, 1758)	7	3	0.244	6	0.00243817	-6.01651	-0.0146693
24	Aphrophora alni (Fallén, 1805)	6	4	0.209	8	0.00208986	-6.17066	-0.0128958
25	Dictyophara europea (Linnaeus, 1767	6	3	0.209	6	0.00208986	-6.17066	-0.0128958
26	Anaceratagallia ribauti (Ossiannilsson, 1983)	6	6	0.209	12	0.00208986	-6.17066	-0.0128958
27	Hyalesthes obsoletus Signoret, 1865	5	5	0.174	10	0.00174155	-6.35298	-0.0110641
28	Ribautodelphax albostriata	5	5	0.174	10	0.00174155	-6.35298	-0.0110641
29	Emelyanoviana mollicula (Boheman, 1845)	4	4	0.139	8	0.00139324	-6.57612	-0.00916213
30	Muellerianella extrusa (Scott, 1871)	4	4	0.139	8	0.00139324	-6.57612	-0.00916213
31	Recilia schmidtgeni (W.Wagner, 1939)	4	3	0.139	6	0.00139324	-6.57612	-0.00916213
32	Asiraca clavicornis (Fabricius, 1794)	3	3	0.104	6	0.00104493	-6.8638	-0.00717221
33	Empoasca pteridis (Dahlbom, 1850)	3	3	0.104	6	0.00104493	-6.8638	-0.00717221
34	Javesella dubia (Kirschbaum, 1868)	3	2	0.104	4	0.00104493	-6.8638	-0.00717221
35	Javesella obscurella	3	3	0.104	6	0.00104493	-6.8638	-0.00717221
36	Recilia coronifer (Marshall, 1866)	3	3	0.104	6	0.00104493	-6.8638	-0.00717221
37	Reptalus panzeri (P.Löw)	7	3	0.244	6	0.00243817	-6.01651	-0.0146693
38	Aconurella prolixa	2	1	0.07	2	0.000696621	-7.26927	-0.00506393
39	Deltocephalus pulicaris	2	1	0.07	2	0.000696621	-7.26927	-0.00506393
40	Ebarrius cognatus (Fieber, 1869)	2	2	0.07	4	0.000696621	-7.26927	-0.00506393
41	Neoaliturus fenestratus (Herrich-Schäffer, 1834) group	2	2	0.07	4	0.000696621	-7.26927	-0.00506393
42	Ribautodelphax imitans	2	2	0.07	4	0.000696621	-7.26927	-0.00506393
43	Acanthodelphax spinosa (Fieber, 1866)	1	1	0.035	2	0.000348311	-7.96242	-0.0027734
44	Asymmetrasca decedens (Paoli,1932)	1	1	0.035	2	0.000348311	-7.96242	-0.0027734
45	Balclutha boica	1	1	0.035	2	0.000348311	-7.96242	-0.0027734
46	Cicadula quadrinotata (Fabricius, 1794)	1	1	0.035	2	0.000348311	-7.96242	-0.0027734
47	Ditropsis flavipes (Signoret, 1865)	1	1	0.035	2	0.000348311	-7.96242	-0.0027734
48	Edwardsiana rosae (Linnaeus, 1758)	1	1	0.035	2	0.000348311	-7.96242	-0.0027734
49	Empoasca decipiens Paoli, 1930	1	1	0.035	2	0.000348311	-7.96242	-0.0027734
50	Eupteryx aurata	1	1	0.035	2	0.000348311	-7.96242	-0.0027734
51	Eupteryx urticae (Fabricius, 1803)	1	1	0.035	2	0.000348311	-7.96242	-0.0027734
52	Jassargus flori	1	1	0.035	2	0.000348311	-7.96242	-0.0027734
53	Lepyronia coleoptrata	1	1	0.035	2	0.000348311	-7.96242	-0.0027734
54	Verdanus abdominalis	1	1	0.035	2	0.000348311	-7.96242	-0.0027734
							SUMME	-2.41912
							HS	2.41912
							HS max=	3.98898
							E=	0.60645
